# Supplementary material for: Transcriptomics and metabolomics reveal changes in the regulatory mechanisms of osteosarcoma under different culture methods in vitro
Source: BMC Med Genomics. 2022 Dec 19;15:265. doi: 10.1186/s12920-022-01419-1 (PMC9762085; doi:10.1186/s12920-022-01419-1)
Supplement: Supplementary file 5 — Additional file 5: Table S1. RNA-Seq data quality assessment. Valid Ratio refers to the proportion of valid reads. Q30% is the proportion of bases with a quality value ≥ 30, which should normally be greater than 85%. GC content% is the proportion of GC content, which should normally be between 40% and 50%. [file 12920_2022_1419_MOESM5_ESM.xls]

## Sheet: Sheet1
Sample	Raw Data	Valid Data	Valid Ratio(reads)	Q30%	GC content%
	Read	Read
IT_1	49665550	48389484	97.43	97.96	49.5
IT_2	51357894	50022448	97.4	98.03	49.5
IT_3	50557412	49106982	97.13	97.96	50.5
D_2_1	51747650	50539956	97.67	97.99	50
D_2_2	51814792	50609600	97.67	98.07	50
D_2_3	55107974	53802496	97.63	98.2	50
D_3_1	46751470	45461478	97.24	97.98	50
D_3_2	49282262	48045328	97.49	98.04	50.5
D_3_3	49918458	48464696	97.09	97.98	50.5
DP_3_1	52069724	50735426	97.44	98.08	50.5
DP_3_2	54898100	53635156	97.7	98.08	50
DP_3_3	43578194	42116392	96.65	97.98	49.5
FIT_1	54801532	53276764	97.22	97.99	49.5
FIT_2	55027578	53540800	97.3	97.99	50.5
FIT_3	52616482	51092480	97.1	97.98	50.5
