# Supplementary material for: Transcriptomics and metabolomics reveal changes in the regulatory mechanisms of osteosarcoma under different culture methods in vitro
Source: BMC Med Genomics. 2022 Dec 19;15:265. doi: 10.1186/s12920-022-01419-1 (PMC9762085; doi:10.1186/s12920-022-01419-1)
Supplement: Supplementary file 6 — Additional file 6: Table S2. 166 differentially expressed genes were analyzed by Veen. [file 12920_2022_1419_MOESM6_ESM.xls]

## Sheet: Sheet1
Gene ID	chr	start	end	strand	Gene Name	FPKM.IT_1	FPKM.IT_2	FPKM.IT_3	FPKM.D_2_1	FPKM.D_2_2	FPKM.D_2_3	FPKM.D_3_1	FPKM.D_3_2	FPKM.D_3_3	FPKM.DP_3_1	FPKM.DP_3_2	FPKM.DP_3_3	FPKM.FIT_1	FPKM.FIT_2	FPKM.FIT_3
ENSG00000003402	chr2	201116154	201176687	+	CFLAR	0.268505	0.20918	0.299907	0.209404	0.146175	0.146727	0.209764	0.171719	0.265606	0.126942	0.224376	0.234682	0.537909	0.667077	0.501257
ENSG00000004660	chr17	3860315	3894891	-	CAMKK1	0.938885	1.36672	1.21288	1.57349	1.58334	1.91578	2.14285	1.67477	2.41375	1.2576	0.871791	0.946391	0.307664	0.399925	0.607636
ENSG00000006788	chr17	10300865	10373130	-	MYH13	0.0143784	0	0.0178719	0.00636143	0	0	0.00269248	0.0475734	0	0	0	0	0.373834	0.0160736	26.6599
ENSG00000008277	chr7	87934143	88202889	+	ADAM22	0.292911	0.181252	0.691528	0.197048	0.311287	0.301195	0.71668	0.429656	0.70298	0.352171	0.550302	0.354888	0.109089	0.0656371	0.118248
ENSG00000019186	chr20	54153446	54173986	-	CYP24A1	1.44399	1.10991	0.881512	0.426463	0.428789	0.587782	3.09116	2.52026	3.36729	4.34446	2.23684	2.57079	0.277602	0.215934	0.220298
ENSG00000043591	chr10	114043866	114046904	+	ADRB1	0	0.015322	0	0	0	0	0	0	0	0	0	0.008699	0.047657	0.085515	0.417698
ENSG00000064651	chr5	128083766	128189677	+	SLC12A2	4.22314	3.12504	2.79324	3.47614	3.42016	3.01072	2.37245	2.17629	2.27408	3.27712	3.50677	3.04858	8.75305	6.56754	6.14191
ENSG00000073060	chr12	124776856	124882668	-	SCARB1	6.1207	5.77692	5.64346	6.93858	7.78646	7.64484	6.26822	7.14599	8.00213	6.7077	5.66663	8.98486	1.74961	2.71111	2.92724
ENSG00000073150	chr22	50170731	50180295	+	PANX2	3.45012	2.55308	3.44549	3.16925	2.85733	2.56984	4.97186	2.63857	3.81703	4.24714	2.75077	3.19403	1.14931	1.12179	0.567505
ENSG00000080573	chr19	9959561	10010504	-	COL5A3	0.374102	0.171053	0.191069	0.0374131	0.206337	0.171354	0.135822	0.0939389	0.109774	0.0446203	0.0973857	0.0504997	3.09473	5.31745	3.0199
ENSG00000087086	chr19	48965309	48966879	+	FTL	1141.34	745.304	2265.67	834.027	787.044	793.063	2472.76	1976.43	2127.25	1364.68	961.316	1033.75	519.263	404.01	262.931
ENSG00000087842	X	15384799	15493333	-	PIR	5.37775	5.42765	4.79548	5.33982	5.59479	5.52294	6.44249	5.56373	4.77333	5.52239	4.38025	5.08521	1.76341	2.03082	2.06074
ENSG00000088727	chr3	47228026	47283451	-	KIF9	1.11739	1.20782	0.859551	0.695379	0.912831	0.576804	0.827746	0.923268	0.975811	0.853448	0.949807	0.827273	2.17155	1.70924	2.51818
ENSG00000095209	chr9	105694541	105776629	+	TMEM38B	5.03548	4.54075	5.54428	7.02216	4.46409	5.67918	6.91074	7.28513	6.29301	5.8645	5.83958	5.11966	1.98436	1.64565	2.70429
ENSG00000100003	chr22	30396941	30425303	+	SEC14L2	2.24503	2.67541	2.43867	2.61508	3.05704	2.11621	1.34679	2.4424	2.26931	2.55981	2.50973	1.98757	7.88654	10.0498	3.63424
ENSG00000100292	chr22	35380361	35390293	+	HMOX1	66.2543	44.7332	84.5723	35.7009	33.5017	28.9794	170.628	138.77	82.3475	72.4963	49.2114	52.958	13.3497	21.7883	9.18347
ENSG00000100558	chr14	67386984	67412167	-	PLEK2	1.73246	1.34146	0.788285	0.764495	0.720694	0.774831	0.214088	1.05818	0.528282	1.12433	0.699087	0.320126	0.0115813	0.120177	0.0843577
ENSG00000100739	chr14	96256210	96268967	+	BDKRB1	0.840951	1.7153	3.55782	2.61776	2.70468	2.50568	1.39504	4.22842	2.77545	2.21323	2.01028	2.40185	0.547822	0.19011	0.636241
ENSG00000101096	chr20	51386957	51562831	-	NFATC2	0.274433	0.238103	0.40869	0.248292	0.332363	0.338865	0.201557	0.292986	0.313089	0.488305	0.224041	0.491492	3.35235	1.00448	3.9822
ENSG00000101210	chr20	63488013	63499239	-	EEF1A2	1.36969	0.198486	2.97028	1.96877	1.77049	1.67938	6.59171	4.12233	4.06203	3.07727	0.968306	1.76975	0.177575	0.0618009	0.423548
ENSG00000102935	chr16	49487524	49856135	-	ZNF423	0.00522388	0	0	0.0139535	0.0141152	0.0132434	0.00575909	0	0	0.00482839	0	0	0.0358104	0.0308406	0.242476
ENSG00000104368	chr8	42174718	42207565	-	PLAT	11.5614	3.09423	5.70569	3.9627	3.73666	3.79118	2.13032	1.79464	3.28107	1.87332	2.06531	1.80046	16.9647	16.2487	24.6775
ENSG00000105605	chr19	53909335	53943941	+	CACNG7	2.02198	3.49894	4.96841	2.63661	3.04774	3.2874	5.31319	3.81541	6.84076	3.40693	2.77674	4.91236	0.66961	1.16431	1.33066
ENSG00000106003	chr7	2512529	2528429	+	LFNG	1.42819	1.06941	1.19848	0.662538	0.927028	0.937895	0.610348	0.620646	0.574592	0.616864	0.665312	0.606951	3.24956	2.47215	3.70513
ENSG00000106484	chr7	130486171	130506292	+	MEST	0.0156181	0.0209376	0.0234738	0	0.00611956	0.000886311	0.0126744	0.000654211	0.0371728	0.00422072	0.0174231	0.0117746	0.128515	0.666735	0.411752
ENSG00000106526	chr7	150243916	150323573	-	ACTR3C	0.306442	0.187875	0.383838	0.235171	0.26283	0.115536	1.02335	0.603195	1.30406	0.140459	0.173501	0.268047	0.0149464	0.0156665	0.114321
ENSG00000107984	chr10	52314281	52317657	+	DKK1	13.2707	13.0382	6.40118	52.9629	52.44	43.1601	12.4851	23.556	13.9359	44.7555	36.9486	45.2667	2.65099	3.33839	4.14495
ENSG00000108001	chr10	129835233	129973053	-	EBF3	0	0	0	0	0	0	0.00879918	0	0.00223821	0.00797004	0	0	0.0406878	0.0344332	0.992131
ENSG00000108821	chr17	50184101	50201632	-	COL1A1	2.52651	12.0042	4.60987	3.56371	4.22901	4.77439	2.69429	2.93723	3.01458	3.23364	4.11419	5.01698	20.964	19.5778	20.233
ENSG00000109511	chr4	168092537	168187736	+	ANXA10	0.505228	0.646759	0.787504	0.28563	0.191806	0.26687	0.446245	1.39046	1.20097	0.407398	0.825352	0.513387	0	0.0257355	0
ENSG00000109929	chr11	121292681	121308630	+	SC5D	3.58228	3.48929	2.45263	2.8749	2.83349	2.79974	3.00758	2.27399	2.55181	2.28521	3.29507	3.14169	0.709483	1.54043	1.32519
ENSG00000110328	chr11	11270877	11622005	-	GALNT18	1.27065	2.06877	1.6317	2.88699	2.38052	2.64896	2.39427	1.55997	3.13557	1.67324	1.11362	1.22836	0.481051	0.318106	0.950513
ENSG00000114248	chr3	169839172	169869935	-	LRRC31	0.0150385	0.0150069	0	0	0	0	0.0829045	0.0888216	0.0294014	0	0	0	0.488103	0.424588	0.128291
ENSG00000116106	chr2	221418027	221574158	-	EPHA4	0.874234	0.728335	0.663477	0.713221	0.846231	0.658691	0.517058	0.423588	0.59793	0.645084	0.65821	0.78516	1.79184	1.54526	1.39094
ENSG00000117318	chr1	23557926	23559501	-	ID3	60.2534	121.057	204.964	232.471	226.078	230.479	121	196.811	215.011	333.496	247.741	234.46	17.5075	25.3271	21.5095
ENSG00000117479	chr1	169463909	169485944	-	SLC19A2	1.72378	1.46072	3.3957	2.23222	2.54215	2.19489	2.91259	3.1127	1.48316	1.56588	2.37073	2.2459	0.73449	0.768286	1.07212
ENSG00000119686	chr14	75578620	75663164	+	FLVCR2	3.8238	1.82149	2.05392	0.668445	0.638102	0.536617	0.513937	0.670784	0.273706	1.05848	0.936609	1.49161	9.70965	7.25801	4.90834
ENSG00000119900	chr6	71288811	71309059	+	OGFRL1	3.54977	4.12755	7.05559	6.13095	5.34965	4.94309	14.6954	8.94763	14.0176	4.20553	4.54519	4.13164	1.56787	1.74199	2.49535
ENSG00000120693	chr13	36844831	36920765	-	SMAD9	0.695888	1.0425	1.84038	0.714286	0.967423	0.993009	2.96423	1.76402	3.06532	1.13505	1.05937	1.46493	0.189269	0.26944	0.493726
ENSG00000122592	chr7	27153716	27156675	-	HOXA7	0	0	0.0340841	0	0.0187241	0.0329458	0	0.0379888	0.0152207	0.0178881	0.0168939	0	0.134331	0.296611	0.887706
ENSG00000123104	chr12	26335352	26833194	-	ITPR2	1.65407	2.27118	1.59607	3.31465	3.70764	3.38611	2.60782	2.48785	3.26393	2.32972	3.85178	2.82107	0.67838	0.827514	1.08053
ENSG00000125378	chr14	53949736	53958761	-	BMP4	2.0229	1.98134	1.56057	1.59462	2.51958	1.41158	1.20551	0.63696	0.73123	1.55852	1.70377	2.26845	5.05731	3.53877	12.5542
ENSG00000125637	chr2	113157325	113209391	+	PSD4	0.0543039	0.0592441	0.0583035	0.094295	0.0424574	0.0443192	0.0576574	0.0781751	0.0511761	0.0127199	0.0636441	0.0311734	0.244708	0.124537	0.140492
ENSG00000125845	chr20	6767686	6780246	+	BMP2	1.8002	0.857805	2.30555	0.587115	0.814271	0.5326	1.31035	1.51111	0.922556	1.98787	1.61242	1.54454	5.15131	4.44305	3.47962
ENSG00000125968	chr20	31605283	31606515	+	ID1	53.5945	60.301	104.029	123.643	130.233	113.455	77.0381	150.128	229.481	132.96	125.935	93.6526	19.8449	29.6278	22.1113
ENSG00000127241	chr3	187217285	187292022	-	MASP1	0.446385	0.221874	0.517116	0.157807	0.109596	0.144411	0.120665	0.142347	0.105742	0.0461829	0.0657822	0.142465	2.32522	1.90251	0.423381
ENSG00000128266	chr22	23070519	23125032	+	GNAZ	0.281044	0.229479	0.327677	0.31612	0.295397	0.272751	1.13094	0.5917	0.825964	0.365078	0.14818	0.14848	0	0.0449766	0
ENSG00000128567	chr7	131500262	131558217	-	PODXL	18.907	17.5658	27.8287	29.8179	27.4632	25.6355	46.1376	53.3784	73.2528	27.4979	17.7089	20.588	11.2503	5.8217	11.3733
ENSG00000128709	chr2	176122719	176124937	+	HOXD9	0	0.041827	0.015143	0	0	0.020475	0.047091	0.02474	0	0	0	0	0.20792	0.234901	0.581824
ENSG00000128710	chr2	176108790	176119394	+	HOXD10	0.0188221	0	0	0	0	0	0	0.0370768	0	0	0	0	0.759359	1.21593	0.806649
ENSG00000130592	chr11	1850904	1892267	+	LSP1	0.294562	1.23891	0.381652	0.122518	0.147894	0.164734	0.166486	0.103851	0.0767653	0.125867	0.140595	0.26151	5.80602	6.96633	7.96329
ENSG00000130595	chr11	1919703	1938706	+	TNNT3	0	0	0	0	0	0	0	0.0149367	0	0	0	0	0.0996302	0.430103	0.0497736
ENSG00000130821	X	153687926	153696588	+	SLC6A8	11.0033	8.9785	19.7188	11.3469	10.827	10.366	18.6031	17.6672	18.0493	9.82693	9.75462	12.9301	4.67051	4.65943	5.09804
ENSG00000132185	chr1	161706972	161714352	+	FCRLA	5.49501	5.56035	0.891929	2.4175	3.5979	3.61537	2.67862	3.56459	7.06442	2.81065	2.79062	5.93174	1.24694	1.04297	0.821464
ENSG00000134061	chr5	67179613	67196799	-	CD180	0.757011	0.238767	0.22529	0.350376	0.287135	0.20246	0.0764929	0.0570208	0.0589942	0.0536178	0.121376	0.0945035	4.45925	3.6434	2.54026
ENSG00000134202	chr1	109733932	109741038	-	GSTM3	1.99722	2.38561	3.37263	2.55148	2.81428	2.5847	3.07746	2.96892	3.57193	1.75114	2.07248	2.60443	0.827527	1.13745	1.20204
ENSG00000134240	chr1	119748002	119768905	-	HMGCS2	0.210375	0.0892043	0.192226	0	0	0.0763763	0.120463	0.233764	0.472113	0.286867	0.341388	0.188333	1.55087	2.3874	0.373276
ENSG00000134326	chr2	6840570	6865819	-	CMPK2	1.04646	0.630124	0.424591	0.284767	0.276557	0.216105	0.334981	1.18407	0.325611	0.513764	0.814566	0.435902	4.45169	3.50411	0.776297
ENSG00000135074	chr5	157395534	157575775	-	ADAM19	17.051	19.7002	7.97564	19.358	19.4866	19.718	6.53348	10.508	7.80256	17.4981	16.455	16.7841	51.2663	53.2097	46.2935
ENSG00000136383	chr15	84817356	84873479	+	ALPK3	0.290173	0.287401	0.167275	0.245037	0.311839	0.36464	0.156697	0.322433	0.12931	0.513447	0.393536	0.406855	1.38347	0.756499	0.846291
ENSG00000137834	chr15	66702236	66782849	+	SMAD6	0.704502	1.07541	2.36906	2.25853	2.47627	2.55493	1.91483	3.71137	4.67248	4.71729	3.51521	3.14802	0.678371	0.257809	0.29848
ENSG00000139910	chr14	26443090	26598033	-	NOVA1	0	0.00227067	0	0.00409532	0	0.00760927	0.027284	0.0109452	0.011317	0	0.011417	0.00486523	0.0424334	0.0183	1.06462
ENSG00000140092	chr14	91869412	91947987	-	FBLN5	0.0271904	0	0.0110163	0	0.00851193	0.0312656	0	0	0.019211	0	0.0245715	0	0.0964921	0.148452	0.22594
ENSG00000140853	chr16	56989485	57083524	+	NLRC5	4.38047	3.53215	2.7722	2.07654	2.28561	2.15477	2.12785	3.36801	2.25627	3.15669	2.96408	2.16442	12.3158	11.178	5.76052
ENSG00000141086	chr16	67927640	67931862	-	CTRL	0.401351	0.367572	0.362917	0.27175	0.633535	0.289737	0.356853	0.420846	0.389432	0.34743	0.27647	0.448832	1.58553	0.69719	1.50778
ENSG00000142303	chr19	8580240	8610735	-	ADAMTS10	0.426795	0.782853	0.518988	0.352751	0.400342	0.42795	0.52935	0.597721	0.642868	0.441317	0.470407	0.288937	1.61769	1.76468	1.81145
ENSG00000142619	chr1	17249098	17284233	+	PADI3	1.73702	4.99172	1.01357	1.57548	1.65588	2.3376	3.03012	3.66817	3.68762	1.86993	2.24196	4.37635	0.43711	0.252795	0.724834
ENSG00000143344	chr1	183636085	183928532	+	RGL1	2.44554	2.88188	1.44718	0.945396	1.0703	0.939765	1.40822	1.22487	1.13593	0.990064	1.23227	1.27738	6.68202	5.0226	3.73048
ENSG00000144331	chr2	179441982	179861612	-	ZNF385B	0.841026	0.973687	1.25245	0.673565	0.615988	0.747239	1.99353	1.42742	1.53289	1.29433	0.83303	1.24333	0.322477	0.151628	0.233271
ENSG00000146038	chr6	24171755	24358059	-	DCDC2	0.0831513	0.145913	0.0218187	0.0166344	0	0	0	0	0.0190918	0	0.0162792	0.0205325	0.688879	0.664315	0.135031
ENSG00000147614	chr8	85987323	86099108	+	ATP6V0D2	3.27694	1.03541	0.689361	0.86355	0.884967	1.16921	3.74398	3.67526	3.19348	2.32052	2.51087	1.75536	0.4098	0.36091	0.268812
ENSG00000148357	chr9	130265882	130434123	+	HMCN2	0.0298439	0.0546956	0.0150182	0.0192555	0.0213854	0.0154763	0.0369233	0.0322322	0.0382857	0.00605476	0.00992346	0.00584684	0.105207	0.0895996	0.22818
ENSG00000148677	chr10	90912096	90921087	-	ANKRD1	8.05413	4.93658	3.1244	42.8589	38.257	34.616	24.9576	16.8521	37.8998	13.2067	19.7689	25.9315	1.57269	1.01395	0.444192
ENSG00000148700	chr10	109996368	110135565	+	ADD3	18.5593	16.3085	13.273	13.1793	13.1761	7.90775	10.414	11.7296	8.96274	10.4489	18.1576	11.6505	43.2215	38.5014	43.8082
ENSG00000149506	chr11	60867562	60875693	+	ZP1	1.63468	1.25859	0.561117	0.13025	0.0647058	0.0989199	0.239882	0.161139	0.330009	0.304271	0.258897	0.189642	3.02395	2.93918	5.67047
ENSG00000149968	chr11	102835801	102843609	-	MMP3	3.11107	12.7632	26.2846	7.96118	8.19324	7.95671	29.3025	31.6454	52.4305	15.7329	12.7736	15.9748	0.189404	0.251876	0.319794
ENSG00000151224	chr10	80271820	80289658	-	MAT1A	1.06565	0.898857	1.47496	1.02603	0.742871	0.632155	3.18882	3.74215	2.81633	2.34042	0.931549	1.80672	0.118256	0.307236	0.10943
ENSG00000153233	chr12	70638073	70754759	-	PTPRR	0.667262	0.143946	1.0646	0.356215	0.435754	0.322498	3.42265	2.33778	3.91483	0.320114	0.431997	0.233382	0.0958437	0.0469037	0.183654
ENSG00000154175	chr3	100749156	100993492	-	ABI3BP	0.694613	0.692309	1.0957	0.873711	0.820586	0.81276	4.08144	2.69516	3.85854	1.47854	0.989902	1.20809	0.13544	0.114343	0.0944677
ENSG00000155893	chr3	141228726	141321722	+	PXYLP1	0.419804	0.356549	0.504873	0.341401	0.360946	0.394615	0.893208	0.491191	0.560249	0.383894	0.34437	0.225028	0.124043	0.170465	0.136188
ENSG00000160326	chr9	133471094	133479127	-	SLC2A6	0.618458	0.829263	0.998164	0.693924	0.895636	0.392959	1.24875	1.24827	0.940613	0.575561	0.423844	1.05436	0	0.078022	0.11449
ENSG00000160678	chr1	153627926	153632039	+	S100A1	0.0733524	0.176895	0.0960665	0.134199	0.126852	0.17927	0.245042	0.338587	0.143437	0.0909665	0.0864203	0.0926735	0.532948	0.549496	1.09156
ENSG00000161395	chr17	39671122	39688057	-	PGAP3	1.56842	1.2433	1.52929	0.727579	0.919942	1.09024	1.49585	1.30593	1.76564	1.85301	1.22799	1.07702	3.47817	3.63206	3.9744
ENSG00000161642	chr12	54369133	54391281	-	ZNF385A	1.08513	0.917469	0.811735	1.01666	0.914913	1.30231	0.619453	0.892098	0.836066	0.980136	1.18233	1.03267	4.33763	2.71655	4.03858
ENSG00000161996	chr16	649311	667833	+	WDR90	4.30499	3.42926	3.035	1.45892	1.78094	1.94082	2.46725	5.21348	2.73715	3.33343	2.91491	2.39427	6.89455	8.68687	7.39198
ENSG00000162600	chr1	58415384	58546758	-	OMA1	2.66164	2.19256	2.23626	2.5412	2.40072	2.30561	2.45229	1.91216	2.68982	2.06314	2.29085	2.37378	0.818552	0.562445	1.34911
ENSG00000162892	chr1	206897443	206904139	+	IL24	1.48811	3.31335	2.04923	2.18725	1.65747	2.59384	3.9124	1.18485	5.42129	1.82692	1.43056	1.18859	0.303725	0.429548	0.333721
ENSG00000163017	chr2	73892314	73919865	+	ACTG2	5.7425	9.83489	12.5293	6.38687	6.32032	5.50946	4.6924	5.23395	4.30726	2.54198	3.44311	6.06295	45.3158	58.6855	10.3244
ENSG00000163710	chr3	142815922	142889206	-	PCOLCE2	6.31144	10.9181	9.53586	11.3958	13.4703	14.9421	11.3454	9.81238	12.9616	11.4696	9.66066	8.73698	3.06448	3.48879	4.42594
ENSG00000163815	chr3	45001548	45036071	+	CLEC3B	0.608215	0.209518	0.326613	0.0214695	0.297227	0.146207	0.18204	0.165477	0.287881	0.0417187	0.0407652	0	4.11099	1.64347	2.97081
ENSG00000164292	chr5	95713522	95796361	+	RHOBTB3	8.44886	8.19871	13.9724	13.708	14.1027	14.6832	22.6969	16.0273	24.1045	15.4698	16.1617	13.8394	4.20084	3.50754	5.03871
ENSG00000164761	chr8	118923557	118951885	-	TNFRSF11B	2.48139	2.03039	1.19395	1.24029	0.90866	0.533972	0.141795	0.142009	0.360094	0.420267	0.642499	1.49512	9.48185	6.10243	2.19714
ENSG00000164920	chr8	98944403	98952104	+	OSR2	0.849348	1.23484	1.39698	0.307748	0.616	0.441704	1.02279	1.03392	0.907924	0.520329	0.424622	0.773834	7.53149	4.81066	3.60861
ENSG00000164930	chr8	103298433	103332866	+	FZD6	40.0348	35.8877	23.9779	39.8529	40.6558	38.7331	29.9798	29.3326	25.2178	49.1785	43.8686	39.2839	130.494	93.6587	62.5234
ENSG00000165194	X	100291644	100410273	-	PCDH19	0.062605	0.024034	0.106674	0.027934	0.017245	0.064743	0.098256	0.080371	0.13451	0.040008	0.026768	0.048736	0.30831	0.45403	0.255065
ENSG00000165495	chr11	125164687	125433389	+	PKNOX2	0.0134327	0.0358134	0.022507	0.0170252	0.0384477	0.0364046	0	0.0141343	0.0172407	0.0195074	0.0335064	0.00774245	0.0956821	0.0355855	0.582619
ENSG00000166396	chr18	63752935	63805376	+	SERPINB7	1.17291	0.800051	1.59373	9.84959	7.72095	7.6271	7.12193	5.9875	9.28739	2.76963	3.59414	0.799284	0.106728	0.0713562	0.307701
ENSG00000166689	chr11	16777297	17014414	-	PLEKHA7	2.75751	1.71087	3.08006	6.26779	5.3772	5.33711	7.38506	7.63763	9.86056	6.11221	6.14977	10.4269	1.24023	1.06798	1.30271
ENSG00000168487	chr8	22165140	22212324	+	BMP1	7.62338	8.65683	9.15453	7.54897	8.31013	7.40378	7.66471	9.18342	8.91576	7.24286	6.9086	6.5288	18.7245	20.1934	24.0245
ENSG00000169884	chr12	48965340	48971735	-	WNT10B	2.71387	4.30573	3.30204	5.53979	5.42175	5.223	3.43877	4.38976	3.64749	3.28026	3.54481	3.59281	0.817262	1.01944	2.05622
ENSG00000170049	chr17	7921859	7929803	-	KCNAB3	0.36567	0.551089	0.154597	0.128808	0.403759	0.283402	0.193739	0.771594	0.10664	0.547278	0.503365	0.475859	1.23117	0.943583	1.12162
ENSG00000170214	chr5	159865080	159917010	+	ADRA1B	1.72449	1.85674	0.997928	1.34653	1.03325	0.906426	0.321008	0.416361	0.197329	1.90633	0.786588	1.59921	5.34296	7.12578	2.93132
ENSG00000171889	chr9	21453802	21559900	-	MIR31HG	1.42106	1.97056	2.14871	2.74096	2.23377	2.14796	2.07921	2.85784	1.65243	2.44349	2.57449	1.79128	8.43894	3.3697	3.61224
ENSG00000172331	chr7	134646811	134679813	+	BPGM	15.3122	23.1286	24.2482	14.8405	14.5476	16.5705	11.9849	14.2168	13.367	16.2009	14.7608	12.7563	57.9067	37.1449	34.4698
ENSG00000173442	chr11	65576046	65592650	+	EHBP1L1	21.3303	21.682	17.4556	28.4878	16.9959	17.4119	14.9903	16.8577	19.8988	18.4307	18.6797	14.4704	53.3506	49.0128	24.8775
ENSG00000174428	chr7	75092573	75149805	+	GTF2IRD2B	1.28918	0.757613	0.831377	0.466282	0.627259	0.738231	0.636197	1.11636	0.74799	1.05126	0.895055	0.48315	2.82164	1.8898	1.92695
ENSG00000175567	chr11	73974672	73983246	-	UCP2	0.62782	0.700411	0.518085	0.0653913	0.172831	0.264781	0.113513	0.19552	0.311038	0.181018	0.162383	0.174539	1.05598	1.19064	6.01452
ENSG00000176597	chr3	183253253	183298504	+	B3GNT5	4.7565	6.10946	4.66871	2.55568	3.80993	5.22186	4.61559	4.21603	5.39933	5.0172	6.4478	5.82271	14.832	18.3534	7.95665
ENSG00000177494	chr3	111592900	111595346	-	ZBED2	0.889101	0.584971	0.604399	0.190833	0.057359	0.071691	0.046807	0.052267	0.053146	0.117646	0.348962	0.047507	5.61034	3.4324	1.91736
ENSG00000178209	chr8	143915147	143976734	-	PLEC	63.7912	60.4	46.0486	47.0006	54.1173	54.3426	43.5497	58.7243	45.8679	66.1503	58.4215	56.345	143.566	142.834	103.811
ENSG00000178695	chr13	76880175	76886405	-	KCTD12	1.57442	1.40089	0.867377	1.98977	1.85946	1.62796	1.32892	1.10899	1.36297	1.48404	2.23626	1.35529	3.31735	2.38201	5.50246
ENSG00000178980	chr19	47778585	47784686	+	SELENOW	4.07958	4.16177	6.02492	4.47007	4.54656	5.30534	5.51	4.66048	4.35244	4.82531	4.1178	3.06389	9.78269	11.4624	16.1448
ENSG00000180694	chr8	90621995	90791631	-	TMEM64	5.49225	5.00504	5.69159	6.35899	4.78327	5.47728	4.8297	4.45318	4.64213	5.18035	5.37378	4.00748	11.5988	10.0356	14.1164
ENSG00000180730	chr13	26044597	26052016	-	SHISA2	0	0	0	0	0	0	0	0	0	0	0	0	0	0	0.85447
ENSG00000181019	chr16	69706996	69726668	-	NQO1	22.2771	16.7598	30.2006	28.5181	27.0053	25.4337	37.9083	34.7848	29.9384	46.9465	28.174	29.2219	7.31046	9.0834	10.2868
ENSG00000183134	chr11	60850933	60855950	-	PTGDR2	9e-06	0.366132	0.357663	0.014681	0.11744	0.20561	0.000842	0.001143	0.116064	0.030154	0.056502	0.091759	6.06334	4.06084	11.3949
ENSG00000183688	chr17	439978	445939	-	RFLNB	0.903527	1.47523	1.24739	1.22236	0.997782	1.20461	1.72015	1.45804	1.70702	0.747617	0.989052	0.649656	0.266459	0.208092	0.261431
ENSG00000184500	chr3	93873051	93980003	-	PROS1	0.913769	0.598892	0.931894	0.736997	0.738474	0.526097	2.04702	1.35683	1.85686	0.470379	0.993256	0.665699	0.233024	0.188254	0.330503
ENSG00000185811	chr7	50304068	50405098	+	IKZF1	0	0	0	0	0	0	0	0	0	0	0	0	0.00616107	0.0104069	0.211738
ENSG00000186081	chr12	52514575	52520394	-	KRT5	0.0688734	0.0217909	0.0265105	0.0186629	0.100095	0.0540844	0	0.0247055	0.0542248	0.0314273	0.0309251	0.0127923	0.642223	0.917498	2.03731
ENSG00000189056	chr7	103471784	103989516	-	RELN	0.0769868	0.00348548	0.0105279	0.0621726	0.0698528	0.0293406	0.202312	0.0887059	0.344242	0.0532377	0.0534248	0.00995839	0	0	0
ENSG00000197774	chr16	1772810	1780635	+	EME2	3.54295	2.17977	1.76829	1.25692	1.16505	0.618203	2.48223	0.724035	3.28674	2.38436	2.05613	1.50836	5.28937	5.2079	5.03915
ENSG00000197852	chr1	111680630	111755824	-	INKA2	0.970727	0.92607	0.483536	0.413438	0.294118	0.350409	0.247404	0.535555	0.328557	0.259274	0.318588	0.174544	1.39503	2.01875	2.76309
ENSG00000198848	chr16	55802851	55833104	-	CES1	1.6378	5.02402	3.22163	4.47172	2.66791	2.18424	1.81058	5.52003	4.81363	4.26805	4.61681	2.67003	0.503436	0.644235	1.19293
ENSG00000198959	chr20	38127385	38166578	-	TGM2	0.511437	0.34487	0.475265	0.843252	0.699966	0.619723	0.264193	0.346646	0.706187	0.787005	0.609231	0.390713	2.10454	1.69312	2.71595
ENSG00000203876	chr10	109940104	110008381	-	ADD3-AS1	0.251051	0.115024	0.187002	0.0349	0.0139286	0.0136885	0.0141169	0.0203435	0.0281661	0.0238552	0.0231635	0.0235933	0.97213	0.583603	0.579949
ENSG00000204934	chr7	149867697	149873845	-	ATP6V0E2-AS1	0.297398	0.28732	0.133174	0.0718263	0.281107	0.238237	0.315154	0.278896	0.267421	0.167887	0.291361	0.126758	0	0.0143573	0
ENSG00000205177	chr11	33698261	33700801	-	C11orf91	0.649817	0.666194	0.151646	0.193489	0.773697	0.149534	0.356769	0.401678	0.438897	0.819289	0.36541	0.441199	4.93432	2.33908	2.1222
ENSG00000205420	chr12	52487176	52493257	-	KRT6A	0.143128	0.0157435	0.0187235	0	0.0250358	0.0131894	0	0.0868107	0.0147172	0.0402771	0.0277668	0.0361392	0.65246	3.93582	0.184873
ENSG00000212694	chr12	121795267	121803906	-	LINC01089	1.91293	1.18185	1.08431	0.512358	0.600021	0.663946	0.733029	1.48676	1.53707	1.01183	1.02905	0.705144	3.99645	2.72627	3.45995
ENSG00000213108	chr6	137543897	137544372	-	BTF3L4P3	0.095929	0.047863	0.057547	0.08791	0	0.08255	0.054428	0.22759	0.129535	0	0	0	0.196009	0.048577	5.76575
ENSG00000213398	chr16	67939750	67944120	-	LCAT	1.65185	1.72559	1.10401	1.29226	1.11679	1.29096	1.55248	2.31237	0.895286	1.84928	1.3839	1.10987	3.97511	2.44632	5.39888
ENSG00000214049	chr19	15828206	15836327	+	UCA1	0.299519	0.0116495	0.92678	4.41033	2.26888	1.94628	3.69291	1.48527	1.72257	1.0587	0.393798	2.14655	0	0	0
ENSG00000214756	chr11	62665309	62668108	+	CSKMT	1.31065	1.19844	3.70189	1.50104	1.30317	1.45861	1.11229	1.81673	1.23452	1.25764	1.35271	0.998203	0.891852	0.303725	0.280569
ENSG00000215399	chr13	101801878	101802488	+	HMGB3P7	0	0	0	0	0	0	0	0	0.039091	0	0	0	1.91983	0.306866	0.39479
ENSG00000222022	chr2	237421420	237425276	-	AC112721	2.93314	3.87773	2.95206	2.17986	1.92908	1.79879	10.828	6.61796	8.11629	1.50313	2.27835	1.12176	0.306833	0	0.229991
ENSG00000226416	chr11	1983237	1989920	-	MRPL23-AS1	1.90498	2.73214	6.16372	0.057252	0.035694	0.121175	6.68071	0.748627	4.96908	0.097003	0.093803	0.169098	0.798797	0.526748	0.585122
ENSG00000227706	chr6	67878316	67889339	-	AL713998	1.24927	0.773829	1.95129	2.21595	1.38272	2.08523	8.09421	7.41886	13.0409	5.1942	3.58906	11.7297	0	0.00868915	0.0863966
ENSG00000228412	chr6	19323428	19804787	-	LNC-LBCS	0.067391	0.0592942	0.0749688	0.110036	0.11557	0.119237	0.223069	0.167982	0.206292	0.0764701	0.120921	0.104021	0.00872304	0.00683013	0.00977404
ENSG00000228695	chr16	55760566	55793960	+	CES1P1	2.64671	3.88507	2.20817	4.53622	5.27025	5.55254	4.7533	6.55297	4.37632	3.83666	4.23886	2.85095	0.453358	0.756321	1.33166
ENSG00000234337	chr16	52655307	52656045	+	AC026462	0.964946	1.50028	0.777348	0.869153	1.46669	1.60639	0.846357	0.88567	0.925584	1.32616	0.810538	0.977903	2.48149	2.25249	11.0694
ENSG00000235016	chr3	50116022	50156085	-	SEMA3F-AS1	0.148409	0.446788	0.35377	0.169279	0.151498	0.298229	0.425528	0.572022	0.374586	0.409806	0.354992	0.280521	1.08448	1.64026	1.2328
ENSG00000235711	chr15	79293285	79298235	+	ANKRD34C	0.718138	0.419053	0.589917	0.597086	0.536309	0.654492	2.69458	1.58191	1.72581	1.57836	0.393294	1.23421	0.189658	0.162987	0.190815
ENSG00000240583	chr7	30911853	30925516	+	AQP1	0.347114	0.127391	0.439677	0.490089	0.137904	0.154933	0.328145	0.228454	0.283958	0.500279	0.0909312	0.234074	5.10677	2.39664	3.25221
ENSG00000240687	chr2	9638745	9712904	+	AC082651	0.304182	0.104493	0.117555	0.118944	0.0944642	0.183211	0.240627	0.105478	0.254616	0.0878331	0.199298	0.0619683	0	0.0151766	0
ENSG00000243649	chr6	31945650	31952084	+	CFB	22.1434	23.2091	76.7068	2.7544	3.06952	3.2462	28.2142	23.4743	35.258	3.03076	5.68914	3.7473	18.0991	10.6007	5.84308
ENSG00000243709	chr1	225886282	225911382	-	LEFTY1	0	0.043399	0.0275337	0.0160545	0	0	0.0822029	0.0489554	0.0200924	0	0.0151998	0	0.231966	0.921603	0.14303
ENSG00000245532	chr11	65422774	65445540	+	NEAT1	6.93378	4.01529	12.2619	0.262122	0.579025	0.404968	7.39468	3.42391	9.3886	0.735735	0.771809	0.588887	3.87302	1.88667	3.06585
ENSG00000246640	chr17	50050349	50055739	-	PICART1	3.70813	2.54817	3.92515	0.217342	0.242959	0.422347	5.31829	1.54872	7.08339	0.228271	0.341289	0.217408	1.88009	0.895614	0.96362
ENSG00000247081	chr8	103153394	103298763	-	BAALC-AS1	1.85263	1.95297	0.931676	0.73576	0.812256	0.758728	1.23466	1.28647	1.44697	0.998285	0.990879	0.838928	4.41159	4.60986	2.61024
ENSG00000253899	chr8	27063996	27065278	-	AC067904	0.03637	0.145559	0.329943	0.015899	0.074996	0.015368	0	0.017911	0	0	0.062706	0	0.796457	0.335374	6.22077
ENSG00000255375	chr11	32132657	32143723	+	AL078612	0.127474	0.466416	0.486206	0.417811	0.917889	0.481343	3.51302	3.15443	5.80965	0.392741	0.404063	0.186979	0	0	0
ENSG00000259343	chr15	81324338	81518200	+	TMC3-AS1	0.0313433	0.0262275	0.0343251	0.0222977	0.0433153	0.0624564	0.0726585	0.0876172	0.0476943	0.00920346	0.0243707	0.0135859	0	0	0
ENSG00000259807	chr16	29215385	29221040	-	AC009093	0.700754	0.843095	0.373805	0.142976	0.464044	0.501441	0.248737	0.519998	0.18223	1.04346	0.68084	0.628593	2.09192	2.09571	1.28474
ENSG00000260317	chr8	80541300	80543104	+	AC009812	0.170435	0.155887	0.151542	0.234323	0.146865	0.110017	0.028707	0.270536	0.026465	0.072195	0.237664	0.116647	1.03598	0.809189	0.934403
ENSG00000260966	chr11	103050687	103055799	-	AP001486	0.014906	0.02233	0.035414	0.005343	0.004672	0.041883	0.014575	0.000982	0.026063	0.004138	0.003997	0.014862	0.613336	0.200179	0.063914
ENSG00000265590	chr21	32402511	32612568	-	CFAP298-TCP10L	0.168032	0.188245	0.338317	0.173701	0.151675	0.150948	0.374474	0.208239	0.757098	0.202723	0.280419	0.438251	0.0534433	0.0540351	0.11896
ENSG00000265972	chr1	145992435	145996579	-	TXNIP	62.7022	17.2265	312.113	3.18286	3.37827	2.99955	32.3165	14.2379	36.8169	2.53405	3.02179	1.80879	9.29775	9.48456	6.5091
ENSG00000268447	X	52751132	52790305	+	SSX2B	1.33023	4.3832	3.58988	0.661058	2.23023	1.02162	3.38821	2.63909	1.08968	3.75552	8.27096	0.604643	0.585062	0.443114	0.743949
ENSG00000272589	chr10	73796514	73801399	-	ZSWIM8-AS1	0.3721	0.025845	0.300986	0.112329	0.06291	0	0.437476	0.052762	0.943796	0.136292	0.2401	0.034227	3.69228	2.50792	3.83392
ENSG00000274628	chr9	66047084	66055006	-	AL669942	0.48382	1.03241	0.0884276	0.149577	0.159571	0.234603	0.214629	0.507575	0.339119	0.432586	0.388584	0.285336	1.88703	2.66224	2.0855
ENSG00000279204	chr5	159106380	159108617	+	AC134043	0.326507	0.165476	0.178603	0.173737	0.089449	0.095336	0.21021	0.231177	0.202156	0.180724	0.535804	0.141039	1.63194	1.58951	0.601695
ENSG00000279692	chr17	81395609	81397144	-	AC110285	0.771082	0.806803	0.9601	0.683128	0.687901	1.26387	0.660203	1.2489	1.54516	1.04203	1.02612	1.41385	3.33783	2.57596	2.27477
ENSG00000283787	chr11	1888078	1891895	-	PRR33	0.154603	0.244307	0.114792	0.054682	0.022174	0.005201	0.027143	0.036328	0.012245	0.022754	0.032005	0	2.33196	2.27241	2.86917
ENSG00000286259	chr12	75649195	75691937	+	AC078820	4.32801	3.04916	4.78976	0.196226	0.173892	0.146023	2.6442	2.7913	5.38693	0.468062	0.413808	0.568547	1.29087	1.75472	1.10002
ENSG00000286337	chr8	103319392	103320106	-	AC025370	0.826147	0.850661	1.24871	0.157702	0.55165	0.292489	1.32922	0.855439	0.699502	0.917336	1.08844	1.44373	5.70302	6.68329	1.29456
