# Supplementary material for: Transcriptomics and metabolomics reveal changes in the regulatory mechanisms of osteosarcoma under different culture methods in vitro
Source: BMC Med Genomics. 2022 Dec 19;15:265. doi: 10.1186/s12920-022-01419-1 (PMC9762085; doi:10.1186/s12920-022-01419-1)
Supplement: Supplementary file 7 — Additional file 7: Table S3. Pathway information from combined transcriptome with metabolomics analysis. [file 12920_2022_1419_MOESM7_ESM.xls]

## Sheet: Sheet1
Pathway ID	Pathway Name		Genes ID	Metabolite
Ko00010	Glycolysis / Gluconeogenesis		ENSG00000172331	C00118
Ko00190	Oxidative phosphorylation		ENSG00000147614	C00009
Ko00240	Pyrimidine metabolism		ENSG00000134326	C02067;C02642;C00380;C02170;C02376
Ko00260	Glycine, serine and threonine metabolism		ENSG00000172331	C00049;C03194
Ko00270	Cysteine and methionine metabolism		ENSG00000151224	C01118;C00049
Ko00280	Valine, leucine and isoleucine degradation		ENSG00000134240	C02170
Ko00480	Glutathione metabolism		ENSG00000134202	C00669;C00025
Ko00564	Glycerophospholipid metabolism		ENSG00000213398	C04230;C01233;C00346
Ko00650	Butanoate metabolism		ENSG00000134240	C00025
Ko00860	Porphyrin and chlorophyll metabolism		ENSG00000100292	C05913;C00025;C00931;C03194
Ko00900	Terpenoid backbone biosynthesis		ENSG00000134240	C00118;C19691
Ko04080	Neuroactive ligand-receptor interaction		ENSG00000043591;ENSG00000100739;ENSG00000170214	C00696;C00025;C00049;C16512;C00245;C00388
Ko04216	Ferroptosis		ENSG00000100292;ENSG00000087086	C00219;C00669;C00025
Ko04217	Necroptosis		ENSG00000087086;ENSG00000003402	C00219
Ko04270	Vascular smooth muscle contraction		ENSG00000123104;ENSG00000163017;ENSG00000170214	C00219
Ko04540	Gap junction		ENSG00000123104;ENSG00000043591	C00025
Ko04611	Platelet activation		ENSG00000108821;ENSG00000123104	C00219
Ko04720	Long-term potentiation		ENSG00000123104	C00025
Ko04721	Synaptic vesicle cycle		ENSG00000147614	C00388;C00025
Ko04723	Retrograde endocannabinoid signaling		ENSG00000123104	C00219;C00025
Ko04724	Glutamatergic synapse		ENSG00000123104	C00025
Ko04726	Serotonergic synapse		ENSG00000123104	C00696;C05963;C00219
Ko04730	Long-term depression		ENSG00000128266;ENSG00000123104	C00025;C00219
Ko04750	Inflammatory mediator regulation of TRP channels		ENSG00000100739;ENSG00000123104	C00219;C00388
Ko04912	GnRH signaling pathway		ENSG00000123104	C00219
Ko04913	Ovarian steroidogenesis		ENSG00000073060	C00219
Ko04918	Thyroid hormone synthesis		ENSG00000123104	C00092
Ko04921	Oxytocin signaling pathway		ENSG00000105605;ENSG00000101096;ENSG00000123104	C00219
Ko04922	Glucagon signaling pathway		ENSG00000123104	C00354
Ko04923	Regulation of lipolysis in adipocytes		ENSG00000043591	C00219;C02140
Ko04925	Aldosterone synthesis and secretion		ENSG00000123104;ENSG00000073060	C00219;C02140
Ko04928	Parathyroid hormone synthesis, secretion and action		ENSG00000123104;ENSG00000019186	C00009
Ko04964	Proximal tubule bicarbonate reclamation		ENSG00000240583	C00025
Ko04971	Gastric acid secretion		ENSG00000123104	C00388
Ko04974	Protein digestion and absorption		ENSG00000108821;ENSG00000080573;ENSG00000141086	C00135;C00025;C00463;C00049;C00388
Ko04976	Bile secretion		ENSG00000073060;ENSG00000240583	C05122;C00504;C05551;C05466;C05963
Ko04977	Vitamin digestion and absorption		ENSG00000073060;ENSG00000117479	C00504
Ko04978	Mineral absorption		ENSG00000100292;ENSG00000087086	C00009
Ko04979	Cholesterol metabolism		ENSG00000073060;ENSG00000213398	C05466;C05122
Ko05016	Huntington disease		ENSG00000198959	C00025
Ko05034	Alcoholism		ENSG00000004660	C00025
Ko05146	Amoebiasis		ENSG00000108821	C00219
Ko05200	Pathways in cancer		ENSG00000181019;ENSG00000125845;ENSG00000169884;ENSG00000134202;ENSG00000164930;ENSG00000125378;ENSG00000100292;ENSG00000100739	C03917
Ko05215	Prostate cancer		ENSG00000149968;ENSG00000104368	C03917
